# Supplementary material for: The Dipeptidyl Peptidase-4 Inhibitor Linagliptin Ameliorates Endothelial Inflammation and Microvascular Thrombosis in a Sepsis Mouse Model
Source: Int J Mol Sci. 2022 Mar 12;23(6):3065. doi: 10.3390/ijms23063065 (PMC8949150; doi:10.3390/ijms23063065)
Supplement: Supplementary file 1 [file ijms-23-03065-s001.zip]

Archive with 1 entries (1 files):
- ijms-1597349-supplementary.pdf
